# Supplementary material for: Exploring the Role of TaERF4a in Enhancing Drought Tolerance and Regulating Dehydrin WZY1-2 Gene Expression in Wheat
Source: Plants (Basel). 2025 Apr 15;14(8):1214. doi: 10.3390/plants14081214 (PMC12030695; doi:10.3390/plants14081214)
Supplement: Supplementary file 1 [file plants-14-01214-s001.zip]

Archive with 1 entries (1 files):
- plants-3543125-supplementary.pdf
